# Supplementary material for: Systematic Analysis of Differentially Expressed Maize ZmbZIP Genes between Drought and Rewatering Transcriptome Reveals bZIP Family Members Involved in Abiotic Stress Responses
Source: Int J Mol Sci. 2019 Aug 22;20(17):4103. doi: 10.3390/ijms20174103 (PMC6747360; doi:10.3390/ijms20174103)
Supplement: Supplementary file 1 [file ijms-20-04103-s001.zip]

Archive with 9 entries (7 files):
- ijms-557587-supplementary/
- ijms-557587-supplementary/Supplemental/
- ijms-557587-supplementary/Supplemental/bZIP.tsv
- ijms-557587-supplementary/Supplemental/Supplemental Figures.doc
- ijms-557587-supplementary/Supplemental/Supplemental Table S1.xlsx
- ijms-557587-supplementary/Supplemental/Supplemental Table S2.xlsx
- ijms-557587-supplementary/Supplemental/Supplemental Table S3.xlsx
- ijms-557587-supplementary/Supplemental/Supplemental Table S4.xlsx
- ijms-557587-supplementary/Supplemental/Supplemental Table S5.xlsx
