# Supplementary material for: Systematic Analysis of Differentially Expressed Maize ZmbZIP Genes between Drought and Rewatering Transcriptome Reveals bZIP Family Members Involved in Abiotic Stress Responses
Source: Int J Mol Sci. 2019 Aug 22;20(17):4103. doi: 10.3390/ijms20174103 (PMC6747360; doi:10.3390/ijms20174103)
Supplement: Supplementary file 1 [file ijms-20-04103-s001.zip › ijms-557587-supplementary/Supplemental/bZIP.tsv]

SUID	degree.layout name	selected
87	60	ZmbZIP33	FALSE
101	56	ZmbZIP4	FALSE
76	50	ZmbZIP35	FALSE
79	48	ZmbZIP11	FALSE
113	48	ZmbZIP29	FALSE
116	48	ZmbZIP54	FALSE
143	48	ZmbZIP20	FALSE
264	48	ZmbZIP5	FALSE
83	46	ZmbZIP34	FALSE
201	46	ZmbZIP16	FALSE
94	44	ZmbZIP19	FALSE
159	44	ZmbZIP23	FALSE
174	42	ZmbZIP42	FALSE
73	41	ZmbZIP25	FALSE
88	40	ZmbZIP6	FALSE
91	40	ZmbZIP38	FALSE
162	40	ZmbZIP46	FALSE
177	40	ZmbZIP10	FALSE
248	40	ZmbZIP41	FALSE
80	38	ZmbZIP18	FALSE
102	38	ZmbZIP40	FALSE
75	34	ZmbZIP22	FALSE
105	34	ZmbZIP53	FALSE
110	32	ZmbZIP48	FALSE
119	32	ZmbZIP36	FALSE
140	32	ZmbZIP43	FALSE
147	32	ZmbZIP37	FALSE
154	32	ZmbZIP39	FALSE
192	32	ZmbZIP17	FALSE
287	32	ZmbZIP49	FALSE
144	30	ZmbZIP52	FALSE
123	26	ZmbZIP47	FALSE
72	23	ZmbZIP26	FALSE
98	22	ZmbZIP27	FALSE
130	22	ZmbZIP28	FALSE
171	20	ZmbZIP45	FALSE
120	18	ZmbZIP7	FALSE
84	14	ZmbZIP8	FALSE
181	12	ZmbZIP15	FALSE
97	10	ZmbZIP13	FALSE
261	10	ZmbZIP9	FALSE
178	8	ZmbZIP32	FALSE
274	8	ZmbZIP30	FALSE
372	8	ZmbZIP1	FALSE
269	6	ZmbZIP12	FALSE
283	6	ZmbZIP21	FALSE
139	4	ZmbZIP24	FALSE
231	4	ZmbZIP44	FALSE
284	4	ZmbZIP3	FALSE
230	2	ZmbZIP2	FALSE
707	2	ZmbZIP14	FALSE
708	2	ZmbZIP50	FALSE
