# Supplementary material for: Systematic Analysis of Differentially Expressed Maize ZmbZIP Genes between Drought and Rewatering Transcriptome Reveals bZIP Family Members Involved in Abiotic Stress Responses
Source: Int J Mol Sci. 2019 Aug 22;20(17):4103. doi: 10.3390/ijms20174103 (PMC6747360; doi:10.3390/ijms20174103)
Supplement: Supplementary file 1 [file ijms-20-04103-s001.zip › ijms-557587-supplementary/Supplemental/Supplemental Table S1.xlsx]

## Sheet: Sheet1
	Supplemental Table S1. GO enrichment analysis data of ZmbZIPs
Ontology	Class	Gene ontology (GO) number	Gene number	Gene names
Biological Process	single-organism process	GO:0044699	5	ZmbZIP18	ZmbZIP25	ZmbZIP28	ZmbZIP39	ZmbZIP45
Biological Process	metabolic process	GO:0044710	54
Biological Process	response to stimulus	GO:0050896	6	ZmbZIP18	ZmbZIP24	ZmbZIP25	ZmbZIP28	ZmbZIP39	ZmbZIP45
Biological Process	immune system process	GO:0002376	4	ZmbZIP18	ZmbZIP25	ZmbZIP39	ZmbZIP45
Biological Process	multi-organism process	GO:0051704	4	ZmbZIP18	ZmbZIP25	ZmbZIP39	ZmbZIP45
Biological Process	localization		0
Biological Process	cell killing		0
Biological Process	signaling	GO:0023052	5	ZmbZIP18	ZmbZIP25	ZmbZIP28	ZmbZIP39	ZmbZIP45
Biological Process	multicellular organismal process	GO:0051239	1	ZmbZIP28
Biological Process	biological phase		0
Biological Process	developmental process	GO:0050793	1	ZmbZIP28
Biological Process	growth		0
Biological Process	rhythmic process		0
Biological Process	biological regulation	GO:0065007	54
Biological Process	biological adhesion		0
Biological Process	reproductive process		0
Biological Process	reproduction		0
Biological Process	cellular process	GO:0050794	54
Biological Process	cellular component organization or biogenesis		0
Molecular Function	catalytic activity		0
Molecular Function	electron carrier activity		0
Molecular Function	transporter activity		0
Molecular Function	signal transducer activity		0
Molecular Function	antioxidant activity		0
Molecular Function	molecular transducer activity		0
Molecular Function	translation regulator activity		0
Molecular Function	nucleic acid binding transcription factor activity	GO:0001071	54
Molecular Function	molecular function regulator		0
Molecular Function	transcription factor activity, protein binding		0
Molecular Function	nutrient reservoir activity		0
Molecular Function	binding	GO:0005488	54
Molecular Function	structural molecule activity		0
Cellular Component	membrane	GO:0043227	7	ZmbZIP5	ZmbZIP6	ZmbZIP18	ZmbZIP24	ZmbZIP25	ZmbZIP32	ZmbZIP39
Cellular Component	membrane part		0
Cellular Component	extracellular region		0
Cellular Component	nucleoid		0
Cellular Component	cell junction		0
Cellular Component	extracellular matrix		0
Cellular Component	symplast		0
Cellular Component	supramolecular fiber		0
Cellular Component	organelle part	GO:0044422	7	ZmbZIP5	ZmbZIP6	ZmbZIP18	ZmbZIP24	ZmbZIP25	ZmbZIP32	ZmbZIP39
Cellular Component	organelle	GO:0043226	7	ZmbZIP5	ZmbZIP6	ZmbZIP18	ZmbZIP24	ZmbZIP25	ZmbZIP32	ZmbZIP39
Cellular Component	cell	GO:0044464	54
Cellular Component	cell part	GO:0044464	8	ZmbZIP5	ZmbZIP6	ZmbZIP18	ZmbZIP24	ZmbZIP25	ZmbZIP32	ZmbZIP39	ZmbZIP45
Cellular Component	macromolecular complex		0
Cellular Component	membrane-enclosed lumen		0
