# Supplementary material for: Systematic Analysis of Differentially Expressed Maize ZmbZIP Genes between Drought and Rewatering Transcriptome Reveals bZIP Family Members Involved in Abiotic Stress Responses
Source: Int J Mol Sci. 2019 Aug 22;20(17):4103. doi: 10.3390/ijms20174103 (PMC6747360; doi:10.3390/ijms20174103)
Supplement: Supplementary file 1 [file ijms-20-04103-s001.zip › ijms-557587-supplementary/Supplemental/Supplemental Table S2.xlsx]

## Sheet: Sheet1
				Supplement Table S2.Transcriptome expression of ZmbZIP genes and correlation coefficient between genes
	CK60-1_fpkm	CK60-2_fpkm	CK60-3_fpkm	CK96-1_fpkm	CK96-2_fpkm	CK96-3_fpkm	CKR3d-1_fpkm	CKR3d-2_fpkm	CKR3d-3_fpkm	T60-1_fpkm	T60-2_fpkm	T60-3_fpkm	T96-1_fpkm	T96-2_fpkm	T96-3_fpkm	TR3d-1_fpkm	TR3d-2_fpkm	TR3d-3_fpkm
ZmbZIP1	30.66	19.59	32.68	26.84	18.87	18.57	21.16	15.18	18.14	18.17	21.99	26.25	18.65	18.43	13.49	19.17	23.98	16.74
ZmbZIP2	1.12	1.27	0.96	1.51	3.38	2.39	2.33	1.86	1.18	2.65	2.35	2.05	6.16	5.26	5.29	8.16	8.7	7.49
ZmbZIP3	23.39	17	20.25	14.45	15.51	22.57	20.26	14.47	20.46	14.75	14.35	15.07	18.1	15.43	18.62	20.51	27.64	22.27
ZmbZIP4	0.29	0.97	0.69	0.06	0.29	0.19	0.46	0.47	0.56	1.31	1.19	1.37	0.87	1.35	0.85	0.16	0.3	0.06
ZmbZIP5	52.13	62.41	21.85	15.43	21.92	14.09	10.28	15.38	18.5	92.84	58.66	49.12	55.45	53.79	43.9	12.91	20.33	17.27
ZmbZIP6	42.42	38	57.77	41.05	45.49	32.03	31.64	31.29	25.21	56.66	57.79	61.59	54.72	46.01	55.66	33.48	35.1	41.76
ZmbZIP7	0.29	1.1	0.09	0.17	4.36	2.89	0.34	6.28	0.81	2.3	2.05	1.85	3.09	3.26	8.65	0.4	0.35	0.81
ZmbZIP8	25.62	19.83	15.48	19.13	18.73	20.11	15.49	19.86	17.28	19.95	23.49	20.62	20.3	18.87	18.48	14.24	15.44	15.69
ZmbZIP9	10.09	6.75	5.68	6.95	7.94	13.58	11.09	12.55	11.88	8.75	9.2	11.02	9.16	11.66	11.22	7.74	9.6	7.57
ZmbZIP10	21.31	25.32	30.82	2.71	5.55	3.38	3.99	5.63	6.97	28.41	29.42	23.99	11.15	11.92	6.34	2.81	4.5	4.72
ZmbZIP11	30.44	28.29	21.43	19.54	31.48	19.89	25.37	37.68	24.04	37.55	39.32	40.14	32.8	30.98	30.86	10.1	11.05	10.14
ZmbZIP12	3.68	4.29	4.44	4.56	8.75	3.89	7.79	8.04	6.42	4.27	4.62	4.61	6.44	4.56	5.8	3.91	5.72	4.25
ZmbZIP13	0.46	0.34	0	0.82	0.66	1.34	1.34	1.77	1.86	0.83	1.91	1.74	1.03	0.49	1.45	0.92	0.45	0.29
ZmbZIP14	14.34	6.98	6.18	238.82	39.28	120.97	87.51	21.74	46.06	1.22	2.81	2.79	50.75	48.05	72.28	64.41	65.6	56.37
ZmbZIP15	167.16	110.02	165.02	140.34	98.2	105.29	80.69	59.1	67.38	107.16	121.75	133.43	71.89	85.75	90.91	105.93	97.8	109.53
ZmbZIP16	30.42	85.64	33.48	43.06	46.07	27.17	27.03	19.92	32.58	105.94	90.47	79.69	134.67	96.55	75.57	27.58	45.75	34.11
ZmbZIP17	23.55	102.47	11.81	39.49	103.17	27.29	33.64	37.18	69.5	85.12	72.57	69.14	237	95.8	175.47	22.4	29.64	26.98
ZmbZIP18	42.5	35.48	33.09	27.06	63	32.68	30.8	38.53	54.31	53.28	61.78	66.67	69.49	82.6	83.59	40.74	47.37	38.07
ZmbZIP19	10.58	14.61	13.69	7.03	6.45	7.07	6.95	6.92	7.07	24.35	22	18.98	13.66	10.89	11.83	7.63	7.74	9.1
ZmbZIP20	87.31	107.99	87.3	78.02	112.76	45.29	47.2	49.11	56.6	109.96	99.08	73.43	102.36	80.21	76.04	32.57	42.99	45.21
ZmbZIP21	326.57	63.09	160.12	118.14	77.79	85.15	67.04	34.52	47.12	46.42	32.97	25.04	36.94	30.66	41.94	96.43	151.72	87.43
ZmbZIP22	93.44	59.58	97.08	24.88	17.44	21	9.54	13.02	11.44	66.5	77.24	80.2	19.21	27.62	22.26	14.77	15.51	13.82
ZmbZIP23	4.87	9.08	6.67	0.82	6.31	3.05	0.96	4.33	5.5	11.94	8.79	9.32	5.68	5.15	5.25	0.75	1.83	1.76
ZmbZIP24	4.89	6.21	6.47	4.7	6.37	7.39	12.78	8.33	5.39	7.29	7.91	8.96	8.83	9.98	11.19	9.43	8.42	6.14
ZmbZIP25	32.68	45.23	47.42	48.51	65.68	25.81	36.37	47.88	55.62	92.21	76.89	71.55	104.45	106.41	83.85	54.6	60.79	45.64
ZmbZIP26	3.35	4.79	3.93	3.99	4.7	6.62	5.16	5.71	6.93	5.49	7.28	6.42	6.27	6.82	6.27	4.85	5.55	5.01
ZmbZIP27	5.68	6.56	5.96	6.18	7.3	7.91	8.25	7.99	7.57	8.16	8.7	7.26	6.32	9.39	8.22	6.16	7.78	4.85
ZmbZIP28	132.9	146	138.36	21.33	17.7	6.09	5.4	4.86	4.48	67.03	62.2	61.44	10.51	16.27	15.48	7.45	5.64	6.54
ZmbZIP29	1.08	3.48	0.86	0.9	0.86	0.97	0.95	0.77	1	4.85	2.98	2.49	5.88	5.46	4.03	1.41	1.32	0.61
ZmbZIP30	13.54	12.56	10.62	10.44	17.47	9.51	18.41	14.14	11.04	13.73	13.38	13.53	11.24	12.56	10.69	7.98	7.87	8.9
ZmbZIP31	0.45	0.85	0.17	0.25	0.59	0.2	0.7	0.31	0.25	0.56	0.13	0.08	0	0.76	0.19	0.86	0.57	0.44
ZmbZIP32	7.33	9.64	9.89	6.65	9.68	5.39	6.65	5.51	7.18	7.53	7.92	9.45	5.13	4.53	5.7	6.39	7.46	8.17
ZmbZIP33	2.05	9.81	2.03	1.67	3.62	3.44	4.26	5.53	3.99	12.47	9.34	8.46	8.63	10.41	7.86	2.16	3.32	2.53
ZmbZIP34	23.04	32.36	24.98	14.55	20.71	15.23	20.2	16.28	19.17	51.93	49.13	45.13	30.11	32.12	18.88	13.24	17.07	9.29
ZmbZIP35	27.94	42.89	14.83	7.54	15.21	4.95	5.59	5.98	8.3	54.55	28.34	19.6	34.27	28.47	29.54	6.05	6.69	8.18
ZmbZIP36	3.24	8.74	2.95	5.8	13.49	7.85	8.01	11.94	16.79	13.43	13.65	11.25	19.45	17.7	15.54	9.23	12.22	10.17
ZmbZIP37	9.7	10.25	9.76	9.15	9.51	10.73	10.71	8.83	8.25	13.4	11.66	10.92	13.02	13.22	14.87	8.75	9.51	10.49
ZmbZIP38	10.19	24.67	13.42	5.57	8.19	4.88	10.63	6.13	14.97	34.69	23.32	22.75	11.82	11.91	9.01	5.97	7.6	6.71
ZmbZIP39	60.41	47.51	46.26	33.89	59.34	30.52	36.02	45.64	41.06	49.27	54.71	59.73	55.31	45.44	48.94	30.69	27.66	30.31
ZmbZIP40	2	4.2	2.46	3.43	8.14	5.18	6.6	13.43	10.6	7.27	8.42	8.84	12.59	10.8	9.28	3.04	3.12	2.15
ZmbZIP41	15.69	24.03	20.2	10.69	10.55	14.72	13.44	11.67	14.1	23.24	19.7	18.62	21.18	16.3	19.18	12.55	12.66	11.74
ZmbZIP42	0.61	5.62	0.2	0.19	0.8	0.49	0.3	1.92	3.89	15.25	8.26	3.49	8.7	6.27	1.6	0.11	0.06	0.52
ZmbZIP43	9.1	9.42	8.42	7.67	10.41	7.42	10.2	10.11	10.59	11.16	10.36	10.92	14.5	12.85	14.8	9.15	9.71	10.18
ZmbZIP44	15.57	8.9	13.44	12.89	13.79	10.18	10.83	2.97	14.87	6.19	4.98	3.14	2.87	8.95	5.15	22.64	30.75	27.43
ZmbZIP45	78.25	76.31	54.02	67.98	107.94	70.77	77.34	78.75	74.64	79.65	74.02	67.71	98	96.98	78.9	45.7	48.07	45.14
ZmbZIP46	8.07	38.15	5.57	4.48	2.86	3.7	2.49	3.13	4.7	26.49	26.46	24.82	12.46	14.68	17.79	4.02	4.43	4.44
ZmbZIP47	6.11	7.65	7.83	4.57	9.1	7.21	7.82	8.65	10.13	8.77	9.08	9.59	9.39	10.62	9.24	7.08	8.46	7.49
ZmbZIP48	6.42	8.7	5.42	7.36	8.66	11.47	9.85	13.45	9.92	10.31	9.27	9.42	14.1	14.29	9.61	8.01	6.52	6.65
ZmbZIP49	0	3.17	0.12	0.17	0.27	0.04	0	0.2	0.33	3.28	0.97	0.41	0.96	0.97	0	0	0	0
ZmbZIP50	63.07	55.82	31.89	141.53	99.42	72.1	53.07	56.29	81.85	35.53	33.58	26.81	79.54	71.63	57.84	65.11	84.18	81.83
ZmbZIP51	0.76	2.42	1.01	2.51	1.33	0.99	1.03	1.03	0.87	0.98	1.63	1.1	1.37	1.04	1.59	1.15	2.61	0.96
ZmbZIP52	7.07	18.57	4.83	3.76	8.82	6.93	6.11	14.87	8.6	15.6	14.48	8.98	7.11	9.97	7.33	4.29	3.65	3.71
ZmbZIP53	167.22	195.97	156.17	182.11	264.14	156.89	226.99	242.65	297.68	213.73	233.23	238.19	283.49	262.86	266.5	158.03	169.26	163.39
ZmbZIP54	28.08	21.56	11.5	13.38	22.81	14.11	15.44	27.28	27.04	29.85	26.69	28.12	39.1	39.17	33.43	13.32	12.1	12.72
	ZmbZIP1	ZmbZIP2	ZmbZIP3	ZmbZIP4	ZmbZIP5	ZmbZIP6	ZmbZIP7	ZmbZIP8	ZmbZIP9	ZmbZIP10	ZmbZIP11	ZmbZIP12	ZmbZIP13	ZmbZIP14	ZmbZIP15	ZmbZIP16	ZmbZIP17	ZmbZIP18	ZmbZIP19	ZmbZIP20	ZmbZIP21	ZmbZIP22	ZmbZIP23	ZmbZIP24	ZmbZIP25	ZmbZIP26	ZmbZIP27	ZmbZIP28	ZmbZIP29	ZmbZIP30	ZmbZIP31	ZmbZIP32	ZmbZIP33	ZmbZIP34	ZmbZIP35	ZmbZIP36	ZmbZIP37	ZmbZIP38	ZmbZIP39	ZmbZIP40	ZmbZIP41	ZmbZIP42	ZmbZIP43	ZmbZIP44	ZmbZIP45	ZmbZIP46	ZmbZIP47	ZmbZIP48	ZmbZIP49
ZmbZIP1	1
ZmbZIP2	-0.364322	1
ZmbZIP3	0.192393	0.414068	1
ZmbZIP4	-0.0685558	-0.199324	-0.544853	1
ZmbZIP5	-0.0300572	-0.143839	-0.403488	0.792436	1
ZmbZIP6	0.245645	-0.0466635	-0.420203	0.645315	0.631739	1
ZmbZIP7	-0.640829	0.0674254	-0.370919	0.243061	0.144477	0.216829	1
ZmbZIP8	0.168901	-0.490522	-0.343732	0.340101	0.579271	0.330419	0.192629	1
ZmbZIP9	-0.396729	-0.08163	0.0667237	0.121751	-0.0874037	-0.301621	0.444036	0.237469	1
ZmbZIP10	0.459748	-0.463987	-0.305436	0.682421	0.717782	0.657755	-0.188569	0.459714	-0.32636	1
ZmbZIP11	-0.0811689	-0.523899	-0.711372	0.731578	0.640721	0.518876	0.480956	0.694397	0.295755	0.52977	1
ZmbZIP12	-0.358417	-0.0340524	-0.173173	-0.128429	-0.333421	-0.236016	0.419234	-0.188216	0.241612	-0.41315	0.243366	1
ZmbZIP13	-0.367074	-0.241466	-0.333209	0.222253	-0.0471047	-0.0691058	0.384508	0.250038	0.654726	-0.130522	0.466515	0.323112	1
ZmbZIP14	0.00201587	0.0888577	0.0754921	-0.560179	-0.508119	-0.35274	-0.10128	-0.225342	0.0123593	-0.660502	-0.470078	-0.0130698	0.00142552	1
ZmbZIP15	0.837576	-0.311702	0.0981351	-0.057317	0.138014	0.416242	-0.475323	0.280018	-0.5119	0.539774	-0.0871973	-0.634905	-0.443224	-0.0149475	1
ZmbZIP16	-0.190616	0.122225	-0.451536	0.78026	0.822812	0.660659	0.236988	0.349773	-0.0938447	0.451442	0.539176	-0.128006	0.0280238	-0.280378	-0.133649	1
ZmbZIP17	-0.442108	0.17356	-0.33688	0.468329	0.494821	0.431079	0.554351	0.226391	0.0579974	0.0417834	0.454971	0.264685	0.164677	-0.118352	-0.413755	0.790161	1
ZmbZIP18	-0.354477	0.273041	-0.304984	0.631534	0.48523	0.524414	0.585865	0.229965	0.289901	0.108474	0.501526	0.148857	0.24972	-0.322006	-0.30048	0.657293	0.713683	1
ZmbZIP19	0.123828	-0.200627	-0.436616	0.805158	0.853261	0.77316	0.0114559	0.432349	-0.192891	0.849899	0.595494	-0.388297	0.105163	-0.545633	0.288162	0.704845	0.278555	0.337976	1
ZmbZIP20	0.158013	-0.386423	-0.546825	0.542876	0.729993	0.640941	0.147668	0.545754	-0.391592	0.648482	0.630213	-0.00104016	-0.20167	-0.334528	0.262081	0.666583	0.536661	0.361089	0.600039	1
ZmbZIP21	0.680656	-0.0944731	0.577044	-0.49198	-0.134809	-0.133706	-0.450767	0.196017	-0.245644	0.090308	-0.339844	-0.322932	-0.527025	0.0536028	0.665812	-0.445804	-0.459065	-0.416306	-0.241217	-0.0413889	1
ZmbZIP22	0.682054	-0.507013	-0.165009	0.471698	0.560417	0.621831	-0.263058	0.524567	-0.313928	0.924403	0.417761	-0.518669	-0.189687	-0.514977	0.782609	0.227084	-0.145259	-0.00993614	0.697804	0.534486	0.377076	1
ZmbZIP23	0.024021	-0.429274	-0.51803	0.807396	0.818409	0.63078	0.196371	0.496684	-0.084318	0.826063	0.749435	-0.120308	0.115652	-0.686449	0.142398	0.627611	0.366611	0.409784	0.841261	0.753731	-0.274386	0.648924	1
ZmbZIP24	-0.370994	0.366158	-0.0260217	0.306051	-0.0181784	0.0871958	0.372414	-0.300725	0.4005	-0.214594	0.136637	0.299528	0.319987	-0.0607571	-0.467476	0.192251	0.265201	0.371162	0.0194637	-0.284996	-0.447717	-0.309622	-0.14923	1
ZmbZIP25	-0.312678	0.332943	-0.449675	0.702815	0.613509	0.598704	0.39897	0.10963	0.0209015	0.208211	0.456367	0.0752582	0.090444	-0.245914	-0.311765	0.846079	0.731038	0.847913	0.503555	0.463956	-0.51298	-0.00316403	0.451345	0.330907	1
ZmbZIP26	-0.548243	0.139728	-0.208368	0.515845	0.190103	0.0860516	0.402901	0.0954231	0.631428	-0.0469845	0.341344	0.119052	0.676733	-0.154247	-0.590195	0.420298	0.393455	0.591416	0.251596	-0.0972794	-0.733609	-0.250682	0.249476	0.41211	0.50096	1
ZmbZIP27	-0.381833	-0.0852822	-0.315208	0.527038	0.227068	0.025316	0.458307	0.122997	0.621994	0.00304213	0.475902	0.298249	0.504754	-0.100166	-0.484407	0.269783	0.187845	0.480885	0.185099	0.0414674	-0.522604	-0.152996	0.251689	0.54731	0.417571	0.690113	1
ZmbZIP28	0.613993	-0.527388	-0.0645499	0.311208	0.482083	0.381191	-0.309601	0.403984	-0.467069	0.83601	0.256185	-0.455301	-0.415581	-0.477289	0.712339	0.137015	-0.124441	-0.195886	0.493875	0.558482	0.460432	0.885248	0.5567	-0.402874	-0.178205	-0.466778	-0.308994	1
ZmbZIP29	-0.312422	0.185507	-0.391928	0.772218	0.796084	0.542146	0.345799	0.276907	0.0541949	0.344914	0.491035	-0.148843	0.0131988	-0.262526	-0.244739	0.940718	0.781244	0.696375	0.594314	0.537059	-0.436105	0.125264	0.527876	0.339812	0.859574	0.442519	0.372818	0.0696863	1
ZmbZIP30	-0.00997001	-0.52102	-0.488542	0.284168	0.196452	0.110627	0.181753	0.322495	0.15374	0.201784	0.661374	0.572389	0.229592	-0.271051	-0.122204	0.0807537	0.113847	0.107993	0.138008	0.42429	-0.145491	0.139681	0.335564	0.214559	0.0400244	-0.0460072	0.353918	0.131441	0.035746	1
ZmbZIP31	-0.165716	0.260726	0.127388	-0.12041	-0.00629135	-0.429211	-0.240995	-0.339551	-0.202962	-0.151835	-0.316158	-0.02235	-0.45232	-0.0671275	-0.124607	-0.157423	-0.262073	-0.187989	-0.224014	-0.11244	0.107211	-0.207741	-0.181576	0.14895	-0.11999	-0.314182	0.0571361	0.0469742	-0.023501	0.134687	1
ZmbZIP32	0.462648	-0.302703	-0.0354094	0.0667642	0.0835104	0.284333	-0.374903	-0.0406073	-0.607672	0.529485	0.0233421	-0.0640441	-0.300765	-0.399949	0.529692	-0.0906844	-0.248883	-0.22281	0.30096	0.36441	0.182301	0.540169	0.422084	-0.420104	-0.254404	-0.391436	-0.378426	0.602054	-0.317609	0.193447	0.0542815	1
ZmbZIP33	-0.378098	-0.0648325	-0.568962	0.904817	0.843363	0.50293	0.381024	0.362009	0.16184	0.499063	0.700237	-0.0565798	0.231458	-0.451083	-0.285316	0.854098	0.599518	0.602662	0.746108	0.544196	-0.602988	0.228886	0.749166	0.320086	0.727021	0.55293	0.556857	0.144714	0.864369	0.274518	0.00928495	-0.0984309	1
ZmbZIP34	0.12918	-0.306695	-0.538995	0.885908	0.847124	0.678984	0.00954871	0.501675	-0.0417361	0.810647	0.735345	-0.213845	0.198384	-0.549436	0.168077	0.729056	0.301969	0.418468	0.929536	0.651926	-0.308128	0.640822	0.868759	0.0782579	0.556147	0.346659	0.390754	0.431576	0.621311	0.35847	-0.139865	0.256287	0.809399	1
ZmbZIP35	-0.0858912	-0.149365	-0.395721	0.725714	0.968196	0.595152	0.191902	0.496826	-0.19224	0.676276	0.585556	-0.268618	-0.151449	-0.474972	0.104971	0.809784	0.570835	0.441197	0.777381	0.790242	-0.127603	0.501223	0.791571	-0.0272558	0.581691	0.0840682	0.156742	0.518351	0.80195	0.210373	0.0622979	0.105085	0.810468	0.750885	1
ZmbZIP36	-0.682569	0.377051	-0.282707	0.466809	0.313235	0.141987	0.513017	0.00616484	0.356302	-0.166581	0.342459	0.376305	0.390774	-0.186484	-0.746772	0.614087	0.725856	0.78908	0.164255	0.161812	-0.691934	-0.427405	0.254295	0.345589	0.797534	0.761089	0.513547	-0.526719	0.641588	0.0379615	-0.116846	-0.390194	0.597921	0.266891	0.288394	1
ZmbZIP37	-0.348553	0.196011	-0.264608	0.637602	0.652403	0.635415	0.523435	0.228773	0.175863	0.239326	0.433126	-0.128103	0.0598372	-0.147104	-0.146762	0.749738	0.67312	0.676331	0.541435	0.398411	-0.375507	0.102879	0.397887	0.49491	0.707549	0.420711	0.416972	-0.0295769	0.826898	0.0843394	-0.164203	-0.331883	0.723428	0.48208	0.662884	0.491201	1
ZmbZIP38	0.0567181	-0.35601	-0.435128	0.787085	0.820228	0.503489	-0.106973	0.333278	-0.16587	0.805993	0.576049	-0.249068	0.105026	-0.569051	0.139878	0.610699	0.210927	0.219576	0.891842	0.598846	-0.28821	0.597697	0.882703	-0.059055	0.385312	0.21768	0.243942	0.515398	0.511438	0.290618	0.014281	0.407872	0.756985	0.904747	0.774362	0.175429	0.355945	1
ZmbZIP39	0.169122	-0.427014	-0.508161	0.575664	0.612449	0.628763	0.321735	0.690136	-0.0110707	0.6015	0.840484	0.155187	0.150682	-0.575079	0.199272	0.491727	0.481339	0.528472	0.525624	0.76811	-0.00236707	0.578278	0.725158	-0.0843124	0.402246	0.0370033	0.0920272	0.474709	0.397486	0.571601	-0.291299	0.28811	0.463753	0.621947	0.59521	0.199267	0.311852	0.468674	1
ZmbZIP40	-0.543039	-0.100082	-0.547069	0.505759	0.22008	0.122596	0.653102	0.224945	0.560376	-0.0697356	0.677997	0.569672	0.641808	-0.216978	-0.707145	0.4376	0.610862	0.623277	0.128875	0.182543	-0.687908	-0.273643	0.322474	0.37274	0.59249	0.688768	0.596477	-0.39684	0.482316	0.375271	-0.32073	-0.423875	0.558815	0.300771	0.188126	0.785787	0.35754	0.147322	0.417684	1
ZmbZIP41	0.0607649	-0.237674	-0.255706	0.772322	0.81708	0.616317	0.0799879	0.33895	-0.169599	0.789631	0.495632	-0.36004	-0.0476625	-0.526934	0.170383	0.73266	0.486344	0.305191	0.814893	0.624096	-0.193793	0.611209	0.784003	0.0792602	0.429534	0.197621	0.122603	0.616079	0.710556	0.0486368	-0.154488	0.192656	0.736569	0.744021	0.84598	0.157772	0.596082	0.780447	0.480305	0.140583	1
ZmbZIP42	-0.254682	-0.105003	-0.502799	0.755257	0.85937	0.459103	0.1221	0.375487	-0.00701624	0.552052	0.593981	-0.136006	0.150907	-0.41507	-0.190691	0.810437	0.497073	0.416156	0.789906	0.598119	-0.439904	0.278527	0.750343	0.0254391	0.683562	0.415141	0.358003	0.167168	0.777424	0.19256	-0.0536594	-0.0679478	0.863156	0.818535	0.821878	0.528985	0.566782	0.816944	0.409702	0.439539	0.700417	1
ZmbZIP43	-0.507003	0.349357	-0.238078	0.545203	0.44998	0.430477	0.609847	0.0723822	0.236648	-0.00303507	0.43403	0.294993	0.214538	-0.279411	-0.499843	0.679714	0.846752	0.855278	0.27038	0.282823	-0.469883	-0.184524	0.280729	0.522495	0.813174	0.488124	0.336807	-0.259983	0.754012	0.131549	-0.164575	-0.352615	0.609111	0.28139	0.472394	0.803285	0.751525	0.173339	0.411076	0.666461	0.365687	0.44542	1
ZmbZIP44	0.167874	0.549773	0.742111	-0.655856	-0.491147	-0.444782	-0.530368	-0.550257	-0.323033	-0.384397	-0.876006	-0.17689	-0.523751	0.200226	0.15874	-0.520766	-0.523885	-0.377323	-0.479043	-0.506784	0.483448	-0.269897	-0.587993	-0.244425	-0.385906	-0.387341	-0.441972	-0.158477	-0.524425	-0.504421	0.413954	0.180214	-0.650496	-0.579249	-0.485392	-0.289756	-0.490132	-0.431626	-0.635226	-0.693495	-0.534416	-0.51429	-0.402186	1
ZmbZIP45	-0.279575	-0.300241	-0.530609	0.378388	0.38408	0.18281	0.499955	0.484205	0.279783	0.044855	0.69033	0.492554	0.182388	-0.116769	-0.34652	0.470238	0.63665	0.528581	0.0804053	0.627077	-0.273566	-0.0673006	0.37996	0.103805	0.464104	0.233309	0.433036	-0.0498813	0.486127	0.664811	-0.0447701	-0.215548	0.471601	0.315172	0.43187	0.493631	0.387651	0.157079	0.645806	0.666305	0.181828	0.400032	0.494334	-0.637977	1
ZmbZIP46	-0.0735824	-0.215788	-0.457042	0.788503	0.834201	0.527836	0.111737	0.437179	-0.151583	0.706063	0.553407	-0.354939	0.0735359	-0.460046	0.129711	0.719916	0.40412	0.345119	0.811475	0.603905	-0.33189	0.527839	0.78817	0.0344672	0.410508	0.264666	0.219183	0.53055	0.649117	0.137023	0.036682	0.287185	0.824183	0.791382	0.817953	0.211467	0.499167	0.832568	0.473263	0.143274	0.829771	0.677374	0.29533	-0.494481	0.186207	1
ZmbZIP47	-0.440822	0.147708	-0.227294	0.661833	0.318499	0.258445	0.446989	-0.0270777	0.400231	0.151868	0.469001	0.364515	0.347266	-0.571491	-0.560163	0.479211	0.499996	0.774767	0.290956	0.172868	-0.614933	-0.0926782	0.475147	0.412373	0.673147	0.741006	0.597947	-0.22502	0.51333	0.215743	-0.106061	-0.0830986	0.604384	0.42498	0.271373	0.811945	0.421702	0.336161	0.366529	0.738301	0.300453	0.45115	0.698422	-0.339623	0.423627	0.272981	1
ZmbZIP48	-0.596697	0.00548402	-0.444661	0.430596	0.239627	-0.0267198	0.542802	0.220605	0.618623	-0.163902	0.510052	0.324565	0.459581	-0.0561929	-0.709512	0.457862	0.535754	0.461367	0.0540182	0.0728015	-0.634842	-0.356893	0.16609	0.425685	0.514618	0.654351	0.58261	-0.422996	0.580297	0.248171	-0.110888	-0.670572	0.577952	0.22621	0.214953	0.679987	0.432466	0.0604572	0.185886	0.854291	0.154799	0.464487	0.539015	-0.641656	0.636412	0.129247	0.554108	1
ZmbZIP49	-0.181032	-0.219612	-0.431204	0.607461	0.789859	0.259059	-0.0220312	0.260177	-0.254724	0.57784	0.407842	-0.222943	-0.148965	-0.375739	-0.0502744	0.641065	0.323563	0.0943872	0.66143	0.62447	-0.303515	0.323372	0.723219	-0.132971	0.361112	0.0851593	0.169909	0.442571	0.608501	0.186873	0.288573	0.20856	0.761458	0.674248	0.831417	0.208679	0.350732	0.826837	0.277691	0.116263	0.725338	0.815436	0.150701	-0.362876	0.275252	0.798334	0.180585	0.218099	1
ZmbZIP50	-0.0808238	0.208721	0.106126	-0.633999	-0.448594	-0.436163	-0.0898235	-0.159504	-0.131388	-0.693369	-0.463178	0.183102	-0.210082	0.784578	-0.133077	-0.221109	0.0281667	-0.170867	-0.661007	-0.126758	0.151953	-0.595687	-0.599185	-0.365472	-0.125399	-0.245266	-0.258139	-0.455252	-0.248447	-0.225483	0.0748956	-0.249191	-0.474301	-0.612058	-0.38853	0.0310335	-0.312316	-0.600036	-0.379352	-0.13481	-0.631706	-0.364169	-0.167687	0.38602	0.0992654	-0.503919	-0.402718	-0.0659702	-0.297439
ZmbZIP51	0.0869751	0.169869	0.00761489	-0.0796236	0.00913078	-0.0298394	-0.0955068	-0.0753473	-0.377833	-0.0821849	-0.212436	-0.0335204	-0.19247	0.387754	0.0580331	0.18549	0.129624	-0.107886	-0.0316119	0.140691	-0.016499	-0.110005	-0.108499	-0.110515	0.028778	-0.116405	-0.0104099	0.0477065	0.0692392	-0.261809	0.115824	0.143771	0.0352296	-0.0459054	0.0523642	-0.0219475	-0.0621189	-0.00910829	-0.230529	-0.232697	0.0345439	-0.0721259	-0.111989	0.181991	-0.141531	0.25785	-0.275902	-0.250541	0.193131
ZmbZIP52	-0.311097	-0.441219	-0.596975	0.621206	0.637678	0.145093	0.305418	0.489331	0.105399	0.531714	0.704578	0.0635798	0.25919	-0.5372	-0.213744	0.434405	0.24819	0.17175	0.551585	0.522504	-0.40442	0.301474	0.74604	-0.0445424	0.234343	0.289359	0.419416	0.365952	0.419786	0.434348	0.135625	0.134988	0.743933	0.638768	0.639121	0.260724	0.217052	0.697761	0.471755	0.434853	0.555783	0.664624	0.152601	-0.606504	0.430619	0.732084	0.347762	0.410084	0.778824
ZmbZIP53	-0.477037	-0.107048	-0.491088	0.487929	0.245782	0.151111	0.543202	0.172887	0.395255	-0.0635778	0.616776	0.611724	0.539861	-0.19435	-0.633003	0.467343	0.702265	0.715958	0.103784	0.32273	-0.607281	-0.262803	0.339221	0.294033	0.62123	0.59039	0.509526	-0.330903	0.474368	0.449259	-0.236742	-0.234527	0.509624	0.288691	0.249395	0.813239	0.35652	0.198134	0.49628	0.894604	0.14321	0.401151	0.743156	-0.566792	0.727457	0.179781	0.753186	0.646249	0.121858
ZmbZIP54	-0.33524	-0.0702642	-0.471584	0.68555	0.659842	0.403966	0.554575	0.540805	0.387165	0.241515	0.751153	0.153901	0.314449	-0.376775	-0.34216	0.703751	0.740936	0.808127	0.396014	0.49488	-0.340238	0.10053	0.527087	0.222187	0.749496	0.484202	0.424481	-0.00809992	0.774836	0.306085	-0.208369	-0.369308	0.719312	0.512648	0.628011	0.700744	0.625722	0.350991	0.683491	0.76725	0.447879	0.620867	0.801009	-0.662928	0.728207	0.434243	0.642503	0.693584	0.328855
[truncated: 5 more columns]
