# Supplementary material for: Systematic Analysis of Differentially Expressed Maize ZmbZIP Genes between Drought and Rewatering Transcriptome Reveals bZIP Family Members Involved in Abiotic Stress Responses
Source: Int J Mol Sci. 2019 Aug 22;20(17):4103. doi: 10.3390/ijms20174103 (PMC6747360; doi:10.3390/ijms20174103)
Supplement: Supplementary file 1 [file ijms-20-04103-s001.zip › ijms-557587-supplementary/Supplemental/Supplemental Table S3.xlsx]

## Sheet: Sheet1
		Supplemental Table S3. The classified information of maize bZIP family members.
Group	Gene Name	ID Gene Identifier	Gene names description	Protein Size (aa)	Chromosme
A	ZmbZIP4	GRMZM2G008166	ABSCISIC ACID-INSENSITIVE 5-like protein 5	194	Chr6
A	ZmbZIP15	GRMZM2G073892	BZIP transcription factor	171	Chr5
A	ZmbZIP24	GRMZM2G129247	G-box-binding factor 4	254	Chr6
A	ZmbZIP26	GRMZM2G132868	G-box-binding factor 4	257	Chr8
A	ZmbZIP33	GRMZM2G157722	ABSCISIC ACID-INSENSITIVE 5-like protein 5	356	Chr4
A	ZmbZIP34	GRMZM2G159134	ABSCISIC ACID-INSENSITIVE 5-like protein 5	333	Chr3
A	ZmbZIP37	GRMZM2G161009	ABSCISIC ACID-INSENSITIVE 5-like protein 2	324	Chr8
A	ZmbZIP48	GRMZM2G438293	ABSCISIC ACID-INSENSITIVE 5-like protein 4	238	Chr8
A	ZmbZIP52	GRMZM2G479760	ABSCISIC ACID-INSENSITIVE 5-like protein 5	377	Chr5
A	ZmbZIP54	GRMZM5G858197	G-box-binding factor 4	260	Chr3
B	ZmbZIP9	GRMZM2G045236	DNA binding protein	654	Chr6
B	ZmbZIP11	GRMZM2G060109	Putative bZIP transcription factor superfamily protein	563	Chr2
C	ZmbZIP3	GRMZM2G007063	Basic leucine zipper 25	410	Chr5
C	ZmbZIP14	GRMZM2G073427	Basic leucine zipper 25	310	Chr1
C	ZmbZIP20	GRMZM2G098904	Basic leucine zipper 9	324	Chr5
C	ZmbZIP21	GRMZM2G103647	Basic leucine zipper 9	282	Chr9
D	ZmbZIP2	GRMZM2G000842	Transcription factor TGA6	542	Chr6
D	ZmbZIP18	GRMZM2G094352	Transcription factor TGA4	384	Chr10
D	ZmbZIP25	GRMZM2G131961	Transcription factor TGA4	405	Chr2
D	ZmbZIP39	GRMZM2G174284	Transcription factor TGA6	335	Chr1
D	ZmbZIP45	GRMZM2G361847	Transcription factor TGA6	333	Chr7
F	ZmbZIP1	GRMZM2G000171	Basic leucine zipper 19	332	Chr5
F	ZmbZIP41	GRMZM2G175870	DNA binding protein	229	Chr6
G	ZmbZIP6	GRMZM2G019106	Transcription factor HBP-1a	361	Chr4
G	ZmbZIP10	GRMZM2G050912	Putative bZIP transcription factor superfamily protein	272	Chr9
G	ZmbZIP19	GRMZM2G095078	EM binding protein 1-like protein	386	Chr7
G	ZmbZIP29	GRMZM2G138340	ABRE-binding factor Embp-2	140	Chr1
G	ZmbZIP32	GRMZM2G153144	Transcription factor HBP-1a	350	Chr5
G	ZmbZIP35	GRMZM2G160136	putative bZIP transcription factor superfamily protein	251	Chr3
G	ZmbZIP38	GRMZM2G171370	G-box-binding factor 1	435	Chr2
G	ZmbZIP5	GRMZM2G011932	G-box binding factor 1	377	Chr6
H	ZmbZIP28	GRMZM2G137046	Transcription factor HY5	170	Chr5
H	ZmbZIP47	GRMZM2G425920	Transcription factor HY5-like	215	Chr10
I	ZmbZIP8	GRMZM2G024851	DNA binding protein	348	Chr3
I	ZmbZIP12	GRMZM2G062391	Basic leucine-zipper 52	346	Chr1
I	ZmbZIP22	GRMZM2G120167	DNA binding protein	349	Chr4
I	ZmbZIP27	GRMZM2G136266	Transcription factor PosF21	398	Chr10
I	ZmbZIP30	GRMZM2G146020	Transcription factor PosF21	321	Chr3
I	ZmbZIP31	GRMZM2G151295	Basic leucine-zipper 52	353	Chr9
I	ZmbZIP40	GRMZM2G175280	DNA binding protein	465	Chr1
I	ZmbZIP43	GRMZM2G180847	Putative transcription factor PosF21	371	Chr2
I	ZmbZIP51	GRMZM2G043600	Transcription factor RF2a-like	275	Chr2
S	ZmbZIP7	GRMZM2G020799	Basic leucine-zipper 58	176	Chr5
S	ZmbZIP13	GRMZM2G066734	bZIP transcription factor 53	129	Chr9
S	ZmbZIP16	GRMZM2G092137	bZIP transcription factor	156	Chr7
S	ZmbZIP17	GRMZM2G093020	Light-inducible protein CPRF-2	106	Chr1
S	ZmbZIP23	GRMZM2G122846	Putative bZIP transcription factor superfamily protein	150	Chr4
S	ZmbZIP36	GRMZM2G160902	bZIP transcription factor 53	152	Chr3
S	ZmbZIP42	GRMZM2G177046	Ocs element-binding factor 1	185	Chr1
S	ZmbZIP44	GRMZM2G361611	Ocs element-binding factor 1	162	Chr4
S	ZmbZIP46	GRMZM2G368491	Common plant regulatory factor 7	142	Chr3
S	ZmbZIP49	GRMZM2G438652	Basic leucine zipper 25-like	214	Chr7
S	ZmbZIP50	GRMZM2G448607	Ocs element-binding factor 1	135	Chr6
S	ZmbZIP53	GRMZM2G479885	Ocs element-binding factor 1	151	Chr1
