# Supplementary material for: Systematic Analysis of Differentially Expressed Maize ZmbZIP Genes between Drought and Rewatering Transcriptome Reveals bZIP Family Members Involved in Abiotic Stress Responses
Source: Int J Mol Sci. 2019 Aug 22;20(17):4103. doi: 10.3390/ijms20174103 (PMC6747360; doi:10.3390/ijms20174103)
Supplement: Supplementary file 1 [file ijms-20-04103-s001.zip › ijms-557587-supplementary/Supplemental/Supplemental Table S4.xlsx]

## Sheet: Sheet1
Table S4 The qRT-PCR and Subcellular Localization primers of ZmbZIP genes
primer	Forward primer(5'→3')	Reverse primer(5'→3')
Action 18s	CCTGCGGCTTAATTGACTC	GTTAGCAGGCTGAGGTCTGG
ZmbZIP16	CGACCTCACCTCACAGGTAAAT	CATGCTGTGAAGTCGTTCGC
ZmbZIP17	CTCGCAGGTGAATTTGACACA	GGTGGTGGACCCTGAGAAAT
ZmbZIP18	GGCAAACGACTGTTGCAGG	TGTACGCCTTCTTCCGTAGC
ZmbZIP20	GCTGACTCGAACACCCTCAA	CAGATCGACGACTGCGACTC
ZmbZIP21	TTTCGCCGACTCGGACAC	CGCTCGTATGGAACTCCCTC
ZmbZIP23	GGTATCCAACAGGGAGTCCG	TGACACGGTTGAGCACTTGA
ZmbZIP25	GTCGATCGATCCAGGCGTC	GGGCTCAGAATCTTTAGGACC
ZmbZIP26	AGGGACAGGAAACAGGCATAC	CTTAACAGTTCTGTCTGCTCCTC
ZmbZIP33	GTCGTCCGTGACAACCCTG	GACGTATCCACCGGACTCAC
ZmbZIP39	TGCAGCAATCCTTGGCAGAA	GAACTCAGGGCGCGTAGAC
ZmbZIP4	AGATGACGCTGGAGGAGTTC	CATTACTGACCGCCTGAATCG
ZmbZIP42	TGCAGGAAGCACTTGACCTT	ATCACCTGCTCCAGGCTAGG
ZmbZIP44	CTGGACTTGGCGGCGG	CGAGGATGTCGTTGAGGGAG
ZmbZIP45	CAAGAATCATAGGATGGAGAATGGA	CATGGCATGGGTTTGGTCTC
ZmbZIP54	CCCTAACTGTGAAGGAGACGC	TAACCTGCGATTCCAGCTCC
ZmbZIP17-ORF	ATGACCCTGTCCGGTGGG	CTACTTTGAATCAATTTT
ZmbZIP33-ORF	ATGGATCTCAACGAATGC	TTACCAGGGACCTGTCAA
ZmbZIP42-ORF	ATGCTGTCTGTGCAGGAA	CTACGTCATGAGCGAGGC
ZmbZIP45-ORF	ATGGCAGATGCTAGCTCA	TTATTCACGTGGCCTAGC
35S:ZmbZIP17-GFP	CATACTAGTATGACCCTGTCCGGTGGG	CGGGATCCCTACTTTGAATCAATTTT
35S:ZmbZIP33-GFP	CATACTAGTATGGATCTCAACGAATGCGAGAGGAGG	CGGGATCCTTACCAGGGACCTGTCAA
35S:ZmbZIP42-GFP	CATACTAGTATGCTGTCTGTGCAGGAAGCA	CGGGATCCCTACGTCATGAGCGAGGC
35S:ZmbZIP45-GFP	CATACTAGTATGGCAGATGCTAGCTCA	CGGGATCCTTATTCACGTGGCCTAGC
