# Supplementary material for: Systematic Analysis of Differentially Expressed Maize ZmbZIP Genes between Drought and Rewatering Transcriptome Reveals bZIP Family Members Involved in Abiotic Stress Responses
Source: Int J Mol Sci. 2019 Aug 22;20(17):4103. doi: 10.3390/ijms20174103 (PMC6747360; doi:10.3390/ijms20174103)
Supplement: Supplementary file 1 [file ijms-20-04103-s001.zip › ijms-557587-supplementary/Supplemental/Supplemental Table S5.xlsx]

## Sheet:  protein sequences
Supplemental Table S4. The protein sequences of 54 ZmbZIP genes
ZmbZIP5
MTLEDFLVRAGVVREDMGQQTLVLQPLAQGLFSQGNAVALAPQTMQLGNGVLTGVVGQGLGGGMTVAVPTTPVVFNVMRKLEAGDLYRPLQLTMPIGTTLRVRTSRAERKVVERMKRRMIKNMESATNNSLNKHAYIIELEAEVAKLKDLNDELQKKQVEMLKKQKDEVLERINNQHGPKAKKLCLHRTLTGPW
MPRSPQLSLSGCSSLFSLSSTSTSRDSAALKAPVPAPPAGAVPPRRTPLLSLSVGEEEEDEGEDEEEYLLGAGALDLQLTGPGGGSNSSGGYDDERKNIRMMRNRESALRSRARKRAYVQELEKEVRRLVNENLKLKRQCKQLKLDMAALVQQSSSKSSSHIRRTSSSTQL
ZmbZIP24
MASSRVMASSSPPQHAGAGSSSDLARFRSSGGIGSMNMDNIMREIYGPEAVNATVNGRVEPSPAAPEAAARRTSEEVWKEISAAGGLSAPVLPPPPAASTGAGARGGGGGASEMTLEDFLARDSCAMAAVMEGDMALGFPNCEGDAAGSVAGEAGGGRGSRKRALLDPADRAVMQRQKRMIKNRESAARSRDRKQAYIAELESQVMQLEEYQAELLTEQEDRRQKRLKELVERVVPVIRKKSPQDLRRNNSMEW
ZmbZIP26
MASSRVMASSSPPQHAGAGSSSDLARFKSSGVGSMNMDDIIRNIYGPEAVNAAAAESAGLGPAEPSLAAPEAAARRTSEEVWKEISAAGGLPAPVLHIPPAASSGAGARGGGGAAEMTLEDFLARDSCGRAAVMEGNMALGFPDGDGDAAGSVAGGVGGVRGGGKRALLDPADRAVMQRQKRMIKNRESAARSRDRKQAYVAELESQVMQLEEEQTELLREQEDRRQKRLKELTERAVPVIRKKSPQDLRRTNSMEW
ZmbZIP33
MDLNECERRGPAGPDPLSRQGSIYSLTFDEFQNTLGGMGGGLGKDFGSMNMDELLRSIWTAEESQAMASASASASASVSALGAAVDGGAALQRQGSLALPRTLSVKTVDEVWRDFVREAPPGTAGGEEPQPNRQPTLGEMTLEEFLVRAGVVRDNPAAAAAAVPAQPVAPRPIQAVSNGASIFFGNFGGANDAGAGAMVFAPVGIGDQAMGNGLMPGVAGMAGGAVTVSPVDTSVAQLDSMGKSDEDLSSPMAPVPYPFEGVIRGRRSGAGVEKVVERRQRRMIKNRESAARSRARKQAYTMELEAEVQKLKEQNAELQKKQEQIMEMQQNQVPELVSNPYAQKKRCLRRTLTGPW
ZmbZIP34
MGSQTIASQAGGGGRGMGSSGGAGAAQRGQMQSLARQGSLYNLTLDEVQSHLGEPLHSMNLEELLKSVFPDDLDPDGGTTSQYEQSSGLLRQGSITMPPELSRRTVDEVWKDIQDAPNRNVGESGRRKRERQPTLGEMTLEDFLVKAGVVAEGYLKDLNGIGSVEQVGSTGAAGLTAGAQWLDHYQQRITAIEPHQHRQHSLPGAYIPGQLSLQSLNVGPSAILESYSDGHISSPMMGALSDSPMPGRKRGSPGDVADKLVERRQKRMIKNRESAARSRARKQAYTNELENKVSRLEEENKKLTTLKELENILFSEPLPEPKYQLRRTGSATF
ZmbZIP37
MSSQTGGGKESDAGPGQHRQMQSLARQGSLYNLTLDEVQNHLGEPLLSMNFDELLKSVFPDGVDSDGAVTGKPDRTSSLQRQGSILMPPQLSKKTVDEVWKGIQGGPETSTVVDGLQRRERHPTLGEMTLEDFLVKAGVVTEGLVKDSADFPSNMDTAGSSVVVAAASSLNPGAQWLQQYQQQVLGSQQLSLAGSYMASQLRPQPLSIATGATLDSIYSDDQITSPSFGALSDPQTPGRKRGALGEVVDKVVERRQKRMIKNRESAARSRARKQAYTNELENKVFRLEEENKRLKKQQELDEILSSAPPPEPKYQLRRTGSAAF
ZmbZIP48
MASSRVIPSSSPSHTASDLARLAQAASRPGGGGSGPGSMNVEELLRGIYSDMPTPAPPASEPGRPMPPAPAPVSATRKTAEEVWKEITGGGGSGEAVAPVAAQAVAPDGGAGTGGPEVTLEDFLARESAVKEDEVKISVPPAPVMGLPGGAEGVSVPGGGGGRERKRQLVSTVDRARSAIQREKRMIKNRESAARSRERKQAYIAELEYMVTRLAEEKAELLRQQEEQFQTRLEEVTF
ZmbZIP52
PMTPLPLARQGSVYSLTFDEFQSSLGGAAKDFGSMNMDELLRSIWSAEEVHSVAAASASAADHAHAAARGPVSIQHQGSLTLPRTLSQKTVDEVWRDLTCVGGGPSSGSAAPAAPPPPAQRHPTLGEITLEEFLVRAGVVREDMTAPPPVPPAPVCPAPAPRPPVLFPHGNVLAPLVPPLQFGNGFVSGAVGQQRGGPVPPAVSPRPVTASAFGKMEGDDLSSLSPSPVPYIFGGGLRGRKPPAMEKVVERRQRRMIKNRESAARSRQRKQKNPHGTGARLNGDGVAVTSVFGLDGEDHREGDQRRPKEAAEAHERSREARDVTRQKTGEYTDASREAAQEARDRSRATAQEGRHRRQGEGGQGRGRGHSSATRIWR
ZmbZIP54
MASSRVMPSSSPSHTASDLARLAQAASRPGGGGSGLGSMNVEELLRGIYSDMPTPAPPASEPERPRSPAPAPEVATRRTAEEVWKEITGGGGSGEPVPPVAAQAAVPAGGGGAGGPEMTLEDFLAREEGAVKEDGVRVSGPSAPAMGFLGGAEGVGVPGGGGGRGRKRQLMDPVDRAAMQRQKRMIKNRESAARSRERKQAYIAELESLVTHLEEENAELLREQEERHQKRLKELLERVTPVILRKKPSGDLRRTNSMQW
ZmbZIP9
MAEPAILDPSPFDLRHYPAHLFDPDIPLAAADFPLGEFAGDDGCDGLDFDVPVDFSIDDFLLRSPDRGHDGDDSGEGSAAGSGPTASSLASPATSGTNSAVANVGNRKVKHEDSDEGRSGATPNWSLKRKQVSPGEATSDGAKCRRSGDGDVSPSASASRAATEDSDERGVGGEEEDKRRTARLMRNRESAQLSRQRKKRYVEELEEKVKSMHSVINDLSCKISFIAAENATLRQQLGGVGVSGPPPGVYPPPPPGIHFPWVSGYAMRPHGSHVPLVPIPRLKPQHAAAAVKVSKKPDVKKSVESKSKTKTKTKTKKVASISLLGLLFVAFVFGAFVPGFNHSLGLRGRSDNVMFGNFGQSDARVFSVTNHGKGPKGSFNSSDMISTDHDMMTGHDDGA…
ZmbZIP11
MAEPALLPPDPFADLPFPEFQAPIDGDSFALEDFDLEDLDLDVDFDLDLFGSDGQPSQPPPLATSSSSAGSPVGGSSSSGAVGDGGGLRNEESSESSSRSASGTDGSGKGKGEEDEAKRRARQVRNRESAHLSRQRKKQYVEELEGKVKAMQATIADLSARISCVTAENAALKQQLGGAAGAAPPPMPMYPTMYSLPMPWMHPSYPMRGSQVPLVPIPRLKPPQPASAVAEPPAKKARKTKKVASVSLLGLICVAMLCGCLIPAVNRMYDSVDAGEGAAYGPSHRGRVLAVEGPHDNVSDGVDPKPPQRASETLPALLYLPKNGKHVKINGNLVIKSIVASEKASLQMSGNDGKRPQNQEEETRLAIPGYVTPLKAGEVMESTEGMMNNELLALAPADG…
ZmbZIP3
MERVFSMEEIPNPYWAPPHPQPAAGGAVAAPGGVGGAGDAAGAMNRCPSEWYFQKFLEEAVLDSPGPVAGVGRSSGQAGVEAAESKPLGAAAPASVSSSVVDPVEYNAMLKQKLEKDLAAIAMWRASGAAPPDLSATAASLPSVGAPHAAPLKPVGGTESLVQNMLAGAPVGGSGPHVVQIADIPVKQTTSSSSREQSDDDDMEGDAETNGNGNPVQQRQQRRKQSNRESARRSRSRKAAHLNELEAQVAQLRVENSSLLRRLADVNQKFNEAAVDNRVLKADVETLRAKVKMAEDSVKRVTGMNALYPAVSDMSSLSMPFNGSPSDSASDSTVPVQDDLNSYFANPSEIGCNNGYMPDIASSVQQDDNFVNGYQAAGKMGRTDSLQRVASLEHLQKRM…
ZmbZIP14
MAGGGAGDDDVVVVSCGGRGGGDPGAYAAVLKRKLDLYCAAVAKSMEAKSQEHSLGYPNSQASDASQLISQASFDGDIDGASLVTNSNVIEDDDFQGKPTNSGTSKELSDDDGDLEENTDPANAKKMRRMVSNRESARRSRKRKQAHLTDLESQVSRLTSENASLLKRLADMTQKYKDASVDNKNLTVDVETMRRKVNIAEEAVRRLTGITLMLPTAFEKPTSSAPLSSCPSDAASASASAAIEDSVKHFLQAPLENSGIIPNAAVFQTKPASLHRVASLENLQKRIVGDAMYSETASTTFSDPEALADR
ZmbZIP20
MKKCPSELELEAFLRGREDATAAAAAAVAEQKPTHDIAALAPFGAGGVFPSSDLSAFSFADSNTLNGTGNIHNHLWSHNHNVRHPAVSTTIESQSSICAAAAASPTSATNLYLKESQALGGTSGSDSDSDSLLDIEGGPCEQSTNPQDVKRMRRMVSNRESARRSRKRKQAHLADLETQVDQLRGENASLFKQLTDANQQFTTAVTDNRILKSDVEALRVKVKLAEDMVARGALSCGLGSLGLSPALNPRQACRGPDVLSVSGLDFPGADDACFTGLSPAEQLQLQSSPLQSIAASLESLDNRMASEVTSCGGPGVDVWPWDHHSNGGLSK
ZmbZIP21
MKKCASELELEAFIRESGEDARAAAGGSSPGCGGSSDPGGSGVFSPGFGFADSDTMDGGSWWYGNVRTPNPVMSQAASISASPGLTTSANHALESESDSDSESLYEVEGVPYERGNRSIETKRIRRMVSNRESARRSRRRKQAQLSDLESQVERLKGENATLFQQLSDANQQFSTAVTDNRILKSDVEALRIKVKMAEDMVARSAVSCGLGDLGLAPYVNSRKMCQALNVLTGLDLLGSDAFRGPTAGTRVQNSPVQSTASLESLDNRKSNEVTSCAADIWP
ZmbZIP2
MKNHKGDSAYHCRLLLSDPCCSLPWRKVRRARGAWRAAIMVELHHSSKQSRVEPKGALLPHNLPISWSCNLQQLLLITLVSWRRPFIHGTRTSVDHGMIGSDVDTERKTAGYLAARPPTLEIFPSWPMSHLQQPYSGNSHSVGSTTESSSGQNSMPQTELVSPGSMRADSGQRQELLMVTVDDYNYEQGLGAAATTAPIFQQHAAGQDKGKHGSTRKDGRLLDAKTERRLAQNREAARKSRLRKKAYVQQLETSRIRLQQIEQELHGARSQGLFPGGGGAAGDLSSGAVIFDMEYARWLEDDTKHMTELQAVLQPQIIDANLGAIVEDCMRHYDELFHLRAMLARSDVFHLMTGLWATTAERCFLWMGGFRPSEILKMLIPQLDPLAEPQLIGMYNLQR…
ZmbZIP18
MGIYERQRHLVPTGVWGEPFRLDADAVAMPLPLAAFPSVTVATPAPLDVVEPEAEEIKLGKRLLQAQQDDVPRMQEAPPSSDSFSHDDDDARPRDKVQRRLAQNREAARKSRLRKKAYIRNLETSRVKLAQLEQELIMARRQQHGAYGVGGGVAPPAAPVDPRVAAFELEYAHWVEEQSRQATELRAALQSHAPDVQLRVLVDAALAHYGALFQAKARAARSDAFFVLSGVWRSPAERFFLWIAGFRPSDLLKVLEPQLSPLMDHQASEVRKLQNTARQLEDALSQGMSKLQQTLVDTLMTVDVSPDGAGGGYAGQQMACAVGKLADLVDFVDKADHLRQQTLRNMHKILTPRQAARGLLALADYGQRLRALSSLWAARPREPA
ZmbZIP25
MMELYSGYLEDHFNLHKLSSASPPQYMTPAASPAQFAPAPLRMGYGRPAPVMGMWSSEPFKVDSGGHATCSASTVMEADTKLETSRLQDVPQVALEPERSTDQETSRPPERVRTVMRRLAQNREAARKSRLRKKAYIQQLETSRMKLAQLELELQRARRQQGAYANGSMGDPALGYTGSIDPGVAAFEIEYRHWVDEQKRHTAELMSALQGQQTSELELRLLVETGLSNYEHLFRIKALAANADVFHVMSGVWKTPAERFFLWIGGFRPSEVLKILSPQLEPLAEAQRMLVGGLQHTSTQAEDALSQGMEKLQQNLAEILTAEADPFGAPDAYMLQMATAVEKLKELVNFVTQADHLRLMTLQQMHKILTTRQAARGLLALGDYFQRLRTLSSLWAARP…
ZmbZIP39
MADASSRTDTSTVLDMDDKNQRLENGQSGAMALASNSSDRSDRSDKPMDQKVLRRLAQNREAARKSRLRKKAYVQQLESSKLKLASLEQELQKARQQGIFISSSGDQTHAMSGNGAMTFDLEYSRWQEEENKQINELRTAVNAHASESDLRLIVDGIMAHYDEIFRLKGIAAKADVFHILSGMWKTPAERCFLWLGGFRSSELLKLLVNQLEPLTEQQLMGLSNLQQSSQQAEDALSQGMEALQQSLAETLAGSLGPSGSSGNVANYMGQMAMAMGKLGTLENFLRQADNLRQQTLHQMQRILTIRQAARALLAIHDYFSRLRALSSLWLARPRE
ZmbZIP45
MADASSRTDTSIVLDDNDKNHRMENGSGAVVPSNSSDRSDRSDKPLDQKTMRRLAQNREAARKSRLRKKAYVQQLESSKLKLAQLEQELQKARQQGIFISSSGDQTHAMSGNGALTFDIEYARWLEDQNKQINELRTAVNAHASDSDLRLIVDGIMAHYDEIFKVKGVAAKADVFHILSGMWKTPAERCFLWLGGFRPSELLKLLANHLEPLTEQQMLGLTNLQQSSQQAEDALSQGMEALQQSLAETLAGSLGPAGSSGNVANYMGQMAMAMGKLGTLENFLRQADNLRQQTLHQMQRILTIRQASRALLAIHDYFSRLRALSSLWLARPRE
ZmbZIP1
MDDGDLDFSNPDTYLCPALGTDPPSSCSMDSYFDEILKDTEHHACTHTHTCNPPVHDLSHTHTCVHVHTKIVAASPGDDTADSPSENNTNGSGGNGSNAASKKRPSGNRAAVRKYREKKKAHTASLEEEVVHLRALNQQLVKKLQSHAALEAEVARLRCLLVDIRGRIEGEIGAFPYQRPPPAAKNVDLVSGVDQGGFLAGAAAQVTSSCDFRCNDQMYCSPGMQGAVSGQVLGQGACDVSSIQCVGSTRSASTKLPVCGGMDAVPAACLPNVQNKTPGSVYGPFLFRDCWDFPFCLEGTLYKPLAFLCRAESGSNCYVFLRCSPSPMKCSN
ZmbZIP41
MDDGADLPCQLLFSHPEMPDSFDEFFNSATTTCTHTHSCNPPGPSVAMHTHTCLHAHTLVLGSGGEDDDDAREDSAKPRRPLGNREAVRKYREKKKAHAAFLEEEVKKLRAANQQLQRRLQGHAALEAEVARLRGLLLDIRGKIDAEVGGVLPFQKPCSVGSVACADPALCFNGNSEVGGGWEESSRPAAADCRIDEVRGMSREIDVPEGLRHSMDVVASFVSSDPLAE
ZmbZIP5
MAQDEAVATQKTGNTTSPSKDYPTPSPYPDWSTMQAYYGPGVLPPTYFTPAIAPGHPPPYMWGPQPIMPPPFGTPYAAVYPHGGAYPHPLVPMMSTPMSVEPAKSTNSKEKNSNKKLKEIDRTAVSAGSGNSKRTVSSIEDYSAEGSSDVNDQNVNETSRKRSSDGGPGAETTTGGNTECVLAPNHTLGNATILPQHCFSAPVIKPSATNVANSRAIGTALSPPPGVMVPVHNAVPSDLSVKDERELKREKRKQSNRESARRSRLRKQAETEELATQVESLAAENTSLRSEIGQLTESSEKLRLENSALMVKLKDTAEPSPIKASASPSSPRASAENFLSMIDSANAPSVSRHTEHGGPRLRQLLDSSPATDVAAVS
ZmbZIP6
MGSNDPNTPSKASKASEQDQPPATTTSSGTASVYPEWPSFQAYSAIPPHAFFPPTVAANPQAHPYMWGAQPIVPPYGTPPPPPYVMYPPGTVYAHPSTPPAMHPFGHYPMPTNGHAETHGAAPSAPEMNGKSEPGRTSAPSANGITSHSESGSESESEGSDDNSQNDSHSKDNDGKEDGNSQNGMSYSGSQGVVNQTMAMLPMQPGAMVGGVPSSTAANLNIGVDYWAAPGSAAVPAAHGKAPAGSARGDQWDERELKKQKRKQSNRESARRSRLRKQAECEELGQRAEALRSENSSLRAELERIRKEYEQLLSQNASLKEKLGAASSDSLPDMNEQNDGDGDGGYRKQPDSDGHQPGSES
ZmbZIP10
MTAADGESCAVVATAADIICSLRGADLAGWTPPWRKHEAACDGVREEEGGGGDEARDLAWPAVARGKRSRSRRESPSASGSAASADAKKKKKARRGVRGSPASPLDYSGVSGSGASTSGGEDGAFCFQPEPAFPPAAACQLAEPAVLPPPPPPPSEVGGLAGRRTILPVPPPRPAGQRARKKMRLPEIQQMVRSLSVENDALRKTMKELQRACTALSQENGKLETRLDQSTTLNEAVSVENKGKPQPQRQRAAEQEAPSGFVLPDLNLPADV
ZmbZIP19
MASSSDEQSKPPEPPAAAAVVTAAAPPQTHAEWVASLQAYYAAAGHPYAWPAQHLMAAAAAGAHFGTPVPFPVYHPGAAAAYYAHASMAAGVPYPTCEAVPAVALPTVPEGKGKGKGGGASPEKGSSGAPSGEDASRSDDSGSDESSETRDDDTDHKDSSAPKKRKSGNTSAEGEPSQATVVRYAAVESPYPAKGRSASKLPVSAPGRAALPSATPNLNIGMDIWNASPALAVPAVQGEVSPGLALARRDGVTQLDEREIKRERRKQSNRESARRSRLRKQQECEELARKVADLTTENSALRAELDNLKKACQDMEAENSRLLGGVADAQVPSVTTTLGMSIEPPKLQLQLQQHHDEEGQLHKKSSNNSNGNCAGGSHKPEANTTR
ZmbZIP29
MASSASTTSGGDERPRAPHADACAGTAPPQAHVEWAASMQAYYAAGGQPYAWHAAQQECEELAQKVTDLTVVNGTLRSELDELKKACEDMEAENSQLIGELEQSEAPSVVTTLSIQIDTTKAHHRSSDQHGNKNNTGSNG
ZmbZIP32
MGSNDPSTPSKASKDQPPATTSSGTVSVYPEWPSFQAYQAIPPHGFFPPTVAANPQAHSYMWGAQPMVPPYGTPPPPYVMYPPGAVYAHPSTPPTMHPFSHYPMPTNGHAETPGTAPSAPEMNGKSEPGRTSAPSANGITSHSESGSESESEGSDANYENDSHSKDNDGKEDGNSQNSISYSASQGVLNQTMAMLPIQPGAMVGGVSSSTANLNIGVHYWEAPGSAAVSATHGKAPAGSARGDQWDERELKKQKRKQSNRESARRSRLRKQAECEELGQRAETLRSENSSLRAELERIRKEYEQLLSQNASLKEKLGGSSDPIPDMNEQNDGNGSDKKQSDSDAQPGSES
ZmbZIP35
MGSFGLIATLHVATAMLWLDVELSILYLHVLQRDVYGPSKYTRLLQATKYTLREEGITVCCILFLHDKCRHAPNHTLGNATILPQHCFSAPVIKPSATNVANSRAIGTTLSPPPGVMVPVHNAVPSDLSVKDERELKREKRKQSNRESARRSRLRKQAETEELATQVESLAAENTSLRSEIGRLTESSEKLRLENSALMVKLKDTAEPSPSKAAASPSSPRASAENFLSMIDSANAPSVSRHTEHVGPRLR
ZmbZIP38
MASSSDEQPKPPEPPAAAVVAAPPQTHAEWAASLQAYYAAAGHPYAWPAQHLMAAAAAGAPFGTPVPFPVYHPGAAAAYYAHASMAAGVPYPTSEAVATVAAATAPEGKGKGKGGGASPEKGSSGAPSGEDDSRSSDSGSDESSETRDDDTDHKGSSAPKKRKSGNTSAEGEPSQAAVVRYATVESPYPAKGRSASKLPVSAPGRAALPSATPNLNIGMDIWNTSPALAVPAVQGEANPGLALARRDSVTQLDERELKRERRKQSNRESARRSRLRKQQECEELARKVADLTTENSALRAELDNLRKACQDMEAENSRLLVSTVPSVTTTLGMSIEPPKAQQHHDDEGQLHKKSSNNSNGKGSHKPEANTRVENSRLLGGVAHSQGPSVTTTLGMSIEP…
ZmbZIP28
MQEQAASSRPSSSERSSSSGHHVDMEVKEGMESDDEIRRVPELGLELPGASTSGREAGPGAAGADRALAQSSTAQASARRRVRSHADKEHKRLKRLLRNRVSAQQARERKKAYLTDLEVKVRDLEKKNSEMEERLSTLQNENQMLRQILKNTAVNRRGSGSTASGEGHGQ
ZmbZIP47
MSSAREEEKKIDAEMRRRRSSRRRRAPRARSPPAASAPPAPLATTSRKEGRRATRRYGGVPEMGGASASASSGAGADERPKGEDGKQGQVAAGAQPPAGGKKRGRTAGDKEQNRLKRLLRNHVSAQQARERKKAYLTELEAKAKGLELRNAELEQRVSTLQNENNTLRQVIDVSGKEFKFTWASGRGELCDIYEERQSGEDGNGLLLECGSTWRK
ZmbZIP8
MMANGRFQKQALLPPRSPFPVAAPHAELGPIARPRETPHRHGHQRTSSESFLADEQPSWLDDLLDEPETPARAHGRPGHRRSSSDSFALFEGGSAAGGMYEFDNVLDGMRGGGQVASLAGAPEFFPEPASFGRPWESRQMYRQGGGMPMPGREKNGGRHGPSSSFGEHELGHVPNGVNRKAHGDAAYDQRIVIERKEGLRHSQSETDTKRAKQQYAQRSRVRKLQYIAELERRVQSLQTEGIEVTAEMDFLGQQNIMLDLENKALKQRLESLSQEHLIKRYQQEMFEREIGRLRTLFQQQQQQQHVPQQQAPTHSRSNSRDLDSQFANLSLKHSDPSSGRDAISGLRI
ZmbZIP12
MQQPGPADLPGWAFPPRAGPAPAAARGAHHRRARSEVAFRLPDDLGLGGGAGPDGDAFDEIGSEDDLFSTFMDIEKISTSGPSDRAAENSSPPRPKHRHSSSVDGSGFFFSPGAGGGAGKDAAASLAEVLEAKKSMTPEQLAELAAIDPKRAKRILANRQSAARSKERKARYMTDLERKVQTLQTEATTLSAQLTLFQRDTTGLSTENAELKIRLQAMEQQAQLRDALNDALKQELERLKHATGEMTNSSEAYNMRFQHVPYNSSFFPLSQQNASPHLGSTQLPLPFHPPHPNVPNHQMVSHRNTLPDIMQQESLGRLQGLDIGKGPLVVKLESSSISASESSSTF
ZmbZIP22
MMMANAKLHKQALLPPRSPFPTAAPYADRGPIARPQVGATHHRHGHHQRTSSESFIEEQPPSWLDDLLNEPETPAARQSGRAGHRRSSSDSFALFDGGAAGAGAYANGFEGMGRGGGQPAPWGGVQEYYAKLAPIGRAHGRPWEQGMPNSAGFRHGGGLPMPTKDKVGGHHGPPKVSREHDHGMDKRTDDAGHDQKVGAKEGVPPKHAQSEADNKRAKQQYAQRSRVRKLQYIAELESRVQALQSEGVEVSAEMEFLSQQNIMLDLENKALKQRVESLAQEQLIKRFQQEMFEREIGRLRTIYQQQQQQQAPALVRSNSRDLDVQFANLSLKHKDPNTGRDALSGPLRT
ZmbZIP27
MYDTHHPHRTHPPTRPSAAHTHTHTHTHTLHASETTRRTAASRPPPPRPGACELALASLPAPTEMDPRFPLPAAAAPSTGGGGGARGHHRRAHSETFLSFHDADLLLDPDGDFFSDLDFPSLSDDSPAASDPTPPPHPQQQPPQASPAPRPPGGTHTRSLSLDAAFFEGLAFQGPSGSAGGGGGPGHKRSGSMDGDTSPFEGESALSSGLPDYAKKAMPAERIAELALIDPKRAKRILANRQSAARSKERKIMYTSELEKKVQTLQTEATTLSAQLTLLQRDTTGLTAENRELKLRLQSMEEQAKLRDALNEALREEVQRLKIAAGQVGNMNGNPFNGGLQQQIPSYFVQQQQQQQTPYFGGHQAQLHNQNQNHRHQISSNVGQTLSGQSLNDSMDFM
ZmbZIP30
MDPRFTLPAAIGGGAGRVHHRRAHSESFLCFSDADLLLDPDGDLSFSDLDFPSLSDDSPAASDPTPPPPLPQPAPAPRPAGGAHTRSLSLDAAFFEGLAFQGPSGSAGGGPGHKRSGSMDGATSPFEGESALSSGLPDYAKKAMPAERIAELALIDPKRAKRILANRQSAARSKERKVKYTSELEKKVQTLQTEATTLSAQLTLLQRDTTGLTAENRELKLRLQSMEEQAKLRDALNETLREEVQRLKIAAGQVGNMNGNPFNGGLQQQIPSYFVQQQQMSYFGGHQAQAQHHSQNHHHRSPSNGRQSPSDQSLNDSMDFV
ZmbZIP31
MQQQPEPADPPGRALPPPAVPAPAPAPVAARAAHHRRARSEVAFRLPDDLGLGGGGGPDGDTFDDIGSEDDLFSTFMDIEKISSSGPSDRDRAAETSSPPRPKHRHSSSVDGSGLFFSPGIGGGAGKDAAASLAEVMEAKKAMTPEQLAELAAIDPKRAKRILANRQSAARSKERKARYITELERKVQTLQTEATTLSAQLTLFQRDTTGLSAENAELKIRLHAMEQQAQLRDALNDALKQELERLKLVTGEMTNSSETYNMRFQHIPYNSSFFPLSQQNASPHPGTTQLPPPFHPPHPNVPNHQMLSHPNTLPDIMQQESLGRLQGLDIGKGPLVVKSESSSISASESSSTF
ZmbZIP40
MDDPGASADPAARHHLSPQQLGGQPPVPRSPTPLDLASAAAASGYRRLSPSLRPPAHPQARLSSPYGQIPSPGAGAHHARSLSQPLFFSLDSLPPPPYADLGAAPAVPPSPPPSTSDPPPLGLPPRRAGHRRSQSDIPFGFAQLSPPLPPPAPVKREVTAAADGCRSDGGGGDDAALYDLVNAYMDLDGLDPLNSSEDRHDDRDSRASGTRAGSAAESSENEAESQSTSADRKDGGKSRHCRSLSIDSFMGKLSFAAGEESPKLPLPSPGGSLTRSGSGSLEGGAVALFNMEFTNGEFTDSEKKKIMANERLAEIALTDPKRVKRILANRQSAARSKERKMRYIQELEHKVQVLQTEATTLSAQLTMLQRDSAGLATQNNELKIRLQAMEQQAQLRDAL…
ZmbZIP43
MNKDKAPMPGDGGPSDGLPPQSTRRAGAPPSSSTPPLECDISRMPDFPTRSTGHRRAHSEILGLPDDLDLSAPGGGEGPSLSDENDEELFSMFLDVDKLNSSCGASSEAEAESSSAAGGGGEGAELADAPRPRHQHSQSMDGSMSIKAEQLVGAPGMEGMSSAEAKKAVSAAKLAELALVDPKRAKRIWANRQSAARSKERKMQYIGELELKVQTLQTEATTLSAQLALLQRDTTGLTTENSELKIRLQTMEQQVHLQDALNDTLKTEVQRLKVATGQVGNGGGGMMLNFGAMPRLVGGNQQMFHSSQAMQSVLATHQLQQLQLHSQPQQQQLHSLQLQQVARDLKMKGHLGGQGQWGDGKSGSGSRSSGS
ZmbZIP51
MDEDRSADPARSGRLLSPTSGQPQTQTQSQPPLPMDLASQYQRLFAPSVFLPPMAPPPPRLASSSCFSAFSNYQSLPTLAPAVGAGSHLARSVPKPPLFSVDSLAPLPYSTSPAARAAAGAGAAVPRSPPSPGSSELQGPSASGLPPRGAGHRRSRSDFLVGFSGANQLHLPMTPAAGAYRPRDASALEELFRSYRDPNLGSSGDNNNERNDHLSRQLTGQRAWSPGDNSDNEAESWAVSGSADTSASHPRHCRSLSVDSIMANLNFGGLDQVSLRVPPLSPVADASVSLSRTGTGASGGAAAAASSELTNGEFSEAEMKKIMANDRLAEIALSDPKRVKRILANRISAAKSKERKVKYMGELERKVRVLQTETNTLSSKAALSQRECEALRTLNNEMK…
ZmbZIP7
MYPAAEIASVPYLSPAASFKPHYHVATDDDGGFLYQQYSNLLLPHPPSYYQEVAYDQLVLEASFPVGGNNRSNSESDEYQRSVAEERRKRRMVSNRESARRSRMRKQKQLSELWAQVVHLRSTNRQLLDQLNHAIRDCDRVLRENSQLRDEQTKLQQQLEMLPVDTTESGAMSPGS
ZmbZIP13
MAPPAAAQRARRAAAITEEERRRNRMASNRLSARKSRMKQQQHVDDLTAVAERLRRENEAMRAGVGGVVRQSIELEQENRVLAAHARQLCATLLLRNSQLRLLGDVAGLPLDVPLVPDHLVQLYGMLEF
ZmbZIP16
MSSGTSSGSSRWVQSSRSEDDLDLQAQMERRRKRRKESNRESARRSRQRKQEHLDDLTSQVNQLKDQNKQLSMALSITSQNLVAVQAQNSVLQTQKMELDSRLGALTEILWYMNSSTSTSTAPTNPAIANDFTAWSRASDILGGTSYSAIDLYQCF
ZmbZIP17
MTLSGGASSGSSHGTRSLGSEGDMVHRMELMRKRRMESNRESAKRSRQRKQQHLDDLNSQVNLTQSKSQMKKTRLVLQDMLKQANSDNARCPLISQGPPPNKIDSK
ZmbZIP23
MYPAAEIASVRYLSPAAGAASLRPHYRDDFLFQFQYSDLLLAPAHPSLYQDVADHLVLGASFPAAGDNRSSSEESDAYLQRSLAEERRKRRMVSNRESARRSRVRKQKQLSELWAQVVHLRGTNRQLLDQLKCSTVSSETATVSSVKTPG
ZmbZIP36
MSSSSLSPAGRTSGSDGDSAADTRRREKRRLSNRESARRSRLRKQQHLDELAQEAALLQAENARVAARAADVASQNARVEQENAVLRARAAELGARLRSVNEVLRVVEEFSGVAMDIQEEVPPADDPLLRPWQLPCYPAAAMPIGAPHMLRY
ZmbZIP42
MLSVQEALDLASSSCGTMDITTCGFTPWGPESCPSLEQVMASRPAASSTAALAEAEAEAARDADPEDEERLRRQRRKVSNRLSAQRSRARKQQRLEELREAAARLRAEKQQLEARLQALARHDLAVRCQNARLGAEASALARRFREARRLLALRRLAFAALQPRPGVAPAPAPPAPLLGLASLMT
ZmbZIP44
MASSSGSGSGSSGFLSAALDLAAAGTEEELRALMAQRRAKRMLSNRESARRSRMRKQRHLDELTAQAAHLRRENAHVATALGLTAQGLLAVDADNAVLRTQAAELAARLGSLNDILACMNTTNAAAAAAFSDPYLAFDGAATALDDLLRSCPDSMMFEYQLC
ZmbZIP46
MMASPPTPSTVSTTVTTSPSSTGGSELGPDPQLAAERKRKRKESNRLSAQRSRARKQRQLDDLTAQVAALRARNGAMDAAARDAARRCVAVQAENAMLHARTVELSARLQSLVDLIQCMQAGDAMYQYQQLPLVDATIYNYY
ZmbZIP49
MISFFDEAEAMMQLDFAAGQPLLPVPVPVPGMHAVGFALDDFDFGATTAGDAAGFHFGAGTATCGGAAGGSGFGTCTTAGGAEDEEERLRRLKRKISNRESARRSRARRRQRAEELGRAAEALRAQRRALAARSDAAAARALAARLDTARLQAEARALRRRLGVAQRQAVLLLALARARLARAQVGTGAPVVAVPPPPQPQHGAGVVAAGAITW
ZmbZIP50
MSSSRRSSSPDSNDTTDERKRKRMLSNRESARRSRARKQQRLEELVAEVARLQAENAATQARTAALERDLGRVDGDNAVLRARHAELAGRLQSLGGVLEVLQMAGAAVDIPEMVTDDPMLRPWQPSFPPMQPIGF
ZmbZIP53
MSSSSLSPTAGRTSGSDGDSAADTHRREKRRLSNRESARRSRLRKQQHLDELVQEVARLQADNARVGARAADIASQYTRVEQENTVLRARAAELGDRLRSVNEVLRLVEEFSGVAMDIQEEMPADDPLLRPWQLPYPAAAMPIGAPHMLHY

## Sheet: motifs names
Motif number	Motif name	Motif width
motif1	AEEKRQKRMLSNRESARRSRLRKQAYLEELEAKVARLQAENAEL	44
motif2	SAQLTLLQRDTTGLTTENKELKIRLQAMEQQAQLRDALNEALKEEVQRLK	50
motif3	IVDGIMAHYDEJFRLKAIAAKADVFHILSGVWKTPAERCFLWJGGFRPSE	50
motif4	TLENFLRQADNLRQQTLHQMHRILTTRQAARALLAIHDYFQRLRALSSLW	50
motif5	QRQGSLAAPEALSRKTVEEVWKEITGAGG	29
motif6	RGPGLGEMTLEDFLVRAGVV	20
motif7	GLGSMNMDELLRSIYSDEPVP	21
motif8	RLADAAQQFTAVEADNAVLRARVAELRARLKSLEDVLRRV	40
motif9	LLKJLVPQLEPLAEQQLMGLSNLQQSSQQAEDALSQGMEKLQQSLAETL	49
motif10	PGAAAFDJEYARWLEEQNKQITELRTALQAH	31
motif11	SATPNLNIGVDYWNAPPALAVPAVQGEAPPGLARGDRWDE	40
motif12	RAELDRLRKACEDLEAENSRLLVKLKDSAEPSPAK	35
motif13	PPQTHAEWAASLQAYYAAAGHPYAWPAQHLMA	32
motif14	HDDSGSEEESESSDDDTEKKSSSGPNDRK	29
motif15	GHRRAHSESFFLFSD	15
